# Supplementary material for: Honeycomb, a New Food Resource with Health Care Functions: The Difference of Volatile Compounds found in Apis cerana and A. mellifera Honeycombs
Source: Foods. 2022 Oct 14;11(20):3204. doi: 10.3390/foods11203204 (PMC9601661; doi:10.3390/foods11203204)
Supplement: Supplementary file 1 [file foods-11-03204-s001.zip]

Archive with 1 entries (1 files):
- foods-1882411-supplementary.pdf
